# Supplementary material for: Effects of Fish Oil on Biomarkers of Axonal Injury and Inflammation in American Football Players: A Placebo-Controlled Randomized Controlled Trial
Source: Nutrients. 2022 May 20;14(10):2139. doi: 10.3390/nu14102139 (PMC9146417; doi:10.3390/nu14102139)
Supplement: Supplementary file 1 [file nutrients-14-02139-s001.zip]

Archive with 2 entries (2 files):
- Nutrients_supplemental_table S1.pdf
- Nutrients_supplemental_table S2.pdf
